# Supplementary material for: Enhancing Patient-Physician Communication: Simulating African American Vernacular English in Medical Diagnostics with Large Language Models
Source: J Healthc Inform Res. 2025 Mar 11;9(2):119–53. doi: 10.1007/s41666-025-00194-9 (PMC12037967; doi:10.1007/s41666-025-00194-9)
Supplement: Supplementary file 5 — Supplementary file5 (ZIP 75 KB) [file 41666_2025_194_MOESM5_ESM.zip]

Archive with 101 entries (98 files):
- Appendix 5_Model Output/
- Appendix 5_Model Output/output_gpt/
- Appendix 5_Model Output/.DS_Store
- __MACOSX/Appendix 5_Model Output/._.DS_Store
- Appendix 5_Model Output/output_llama/
- Appendix 5_Model Output/output_gpt/MedicalCase6_BaseP_gpt.txt
- __MACOSX/Appendix 5_Model Output/output_gpt/._MedicalCase6_BaseP_gpt.txt
- Appendix 5_Model Output/output_gpt/MedicalCase2_BaseP_gpt.txt
- __MACOSX/Appendix 5_Model Output/output_gpt/._MedicalCase2_BaseP_gpt.txt
- Appendix 5_Model Output/output_gpt/MedicalCase3_DemoP_gpt.txt
- __MACOSX/Appendix 5_Model Output/output_gpt/._MedicalCase3_DemoP_gpt.txt
- Appendix 5_Model Output/output_gpt/MedicalCase4_DemoP_gpt.txt
- __MACOSX/Appendix 5_Model Output/output_gpt/._MedicalCase4_DemoP_gpt.txt
- Appendix 5_Model Output/output_gpt/MedicalCase5_BaseP_gpt.txt
- __MACOSX/Appendix 5_Model Output/output_gpt/._MedicalCase5_BaseP_gpt.txt
- Appendix 5_Model Output/output_gpt/MedicalCase1_BaseP_gpt.txt
- __MACOSX/Appendix 5_Model Output/output_gpt/._MedicalCase1_BaseP_gpt.txt
- Appendix 5_Model Output/output_gpt/MedicalCase4_LingP_gpt.txt
- __MACOSX/Appendix 5_Model Output/output_gpt/._MedicalCase4_LingP_gpt.txt
- Appendix 5_Model Output/output_gpt/MedicalCase2_CompP_gpt.txt
- __MACOSX/Appendix 5_Model Output/output_gpt/._MedicalCase2_CompP_gpt.txt
- Appendix 5_Model Output/output_gpt/MedicalCase6_CompP_gpt.txt
- __MACOSX/Appendix 5_Model Output/output_gpt/._MedicalCase6_CompP_gpt.txt
- Appendix 5_Model Output/output_gpt/MedicalCase1_CompP_gpt.txt
- __MACOSX/Appendix 5_Model Output/output_gpt/._MedicalCase1_CompP_gpt.txt
- Appendix 5_Model Output/output_gpt/MedicalCase3_LingP_gpt.txt
- __MACOSX/Appendix 5_Model Output/output_gpt/._MedicalCase3_LingP_gpt.txt
- Appendix 5_Model Output/output_gpt/MedicalCase5_CompP_gpt.txt
- __MACOSX/Appendix 5_Model Output/output_gpt/._MedicalCase5_CompP_gpt.txt
- Appendix 5_Model Output/output_gpt/MedicalCase4_CompP_gpt.txt
- __MACOSX/Appendix 5_Model Output/output_gpt/._MedicalCase4_CompP_gpt.txt
- Appendix 5_Model Output/output_gpt/MedicalCase2_LingP_gpt.txt
- __MACOSX/Appendix 5_Model Output/output_gpt/._MedicalCase2_LingP_gpt.txt
- Appendix 5_Model Output/output_gpt/MedicalCase6_LingP_gpt.txt
- __MACOSX/Appendix 5_Model Output/output_gpt/._MedicalCase6_LingP_gpt.txt
- Appendix 5_Model Output/output_gpt/MedicalCase1_LingP_gpt.txt
- __MACOSX/Appendix 5_Model Output/output_gpt/._MedicalCase1_LingP_gpt.txt
- Appendix 5_Model Output/output_gpt/MedicalCase3_CompP_gpt.txt
- __MACOSX/Appendix 5_Model Output/output_gpt/._MedicalCase3_CompP_gpt.txt
- Appendix 5_Model Output/output_gpt/MedicalCase5_LingP_gpt.txt
- __MACOSX/Appendix 5_Model Output/output_gpt/._MedicalCase5_LingP_gpt.txt
- Appendix 5_Model Output/output_gpt/MedicalCase1_DemoP_gpt.txt
- __MACOSX/Appendix 5_Model Output/output_gpt/._MedicalCase1_DemoP_gpt.txt
- Appendix 5_Model Output/output_gpt/MedicalCase5_DemoP_gpt.txt
- __MACOSX/Appendix 5_Model Output/output_gpt/._MedicalCase5_DemoP_gpt.txt
- Appendix 5_Model Output/output_gpt/MedicalCase4_BaseP_gpt.txt
- __MACOSX/Appendix 5_Model Output/output_gpt/._MedicalCase4_BaseP_gpt.txt
- Appendix 5_Model Output/output_gpt/MedicalCase3_BaseP_gpt.txt
- __MACOSX/Appendix 5_Model Output/output_gpt/._MedicalCase3_BaseP_gpt.txt
- Appendix 5_Model Output/output_gpt/MedicalCase2_DemoP_gpt.txt
- __MACOSX/Appendix 5_Model Output/output_gpt/._MedicalCase2_DemoP_gpt.txt
- Appendix 5_Model Output/output_gpt/MedicalCase6_DemoP_gpt.txt
- __MACOSX/Appendix 5_Model Output/output_gpt/._MedicalCase6_DemoP_gpt.txt
- Appendix 5_Model Output/output_llama/MedicalCase3_CompP_llama.txt
- __MACOSX/Appendix 5_Model Output/output_llama/._MedicalCase3_CompP_llama.txt
- Appendix 5_Model Output/output_llama/MedicalCase5_LingP_llama.txt
- __MACOSX/Appendix 5_Model Output/output_llama/._MedicalCase5_LingP_llama.txt
- Appendix 5_Model Output/output_llama/MedicalCase6_DemoP_llama.txt
- __MACOSX/Appendix 5_Model Output/output_llama/._MedicalCase6_DemoP_llama.txt
- Appendix 5_Model Output/output_llama/MedicalCase4_BaseP_llama.txt
- __MACOSX/Appendix 5_Model Output/output_llama/._MedicalCase4_BaseP_llama.txt
- Appendix 5_Model Output/output_llama/MedicalCase3_BaseP_llama.txt
- __MACOSX/Appendix 5_Model Output/output_llama/._MedicalCase3_BaseP_llama.txt
- Appendix 5_Model Output/output_llama/MedicalCase1_DemoP_llama.txt
- __MACOSX/Appendix 5_Model Output/output_llama/._MedicalCase1_DemoP_llama.txt
- Appendix 5_Model Output/output_llama/MedicalCase2_LingP_llama.txt
- __MACOSX/Appendix 5_Model Output/output_llama/._MedicalCase2_LingP_llama.txt
- Appendix 5_Model Output/output_llama/MedicalCase4_CompP_llama.txt
- __MACOSX/Appendix 5_Model Output/output_llama/._MedicalCase4_CompP_llama.txt
- Appendix 5_Model Output/output_llama/MedicalCase2_BaseP_llama.txt
- __MACOSX/Appendix 5_Model Output/output_llama/._MedicalCase2_BaseP_llama.txt
- Appendix 5_Model Output/output_llama/MedicalCase3_LingP_llama.txt
- __MACOSX/Appendix 5_Model Output/output_llama/._MedicalCase3_LingP_llama.txt
- Appendix 5_Model Output/output_llama/MedicalCase5_CompP_llama.txt
- __MACOSX/Appendix 5_Model Output/output_llama/._MedicalCase5_CompP_llama.txt
- Appendix 5_Model Output/output_llama/MedicalCase2_CompP_llama.txt
- __MACOSX/Appendix 5_Model Output/output_llama/._MedicalCase2_CompP_llama.txt
- Appendix 5_Model Output/output_llama/MedicalCase4_LingP_llama.txt
- __MACOSX/Appendix 5_Model Output/output_llama/._MedicalCase4_LingP_llama.txt
- Appendix 5_Model Output/output_llama/MedicalCase5_BaseP_llama.txt
- __MACOSX/Appendix 5_Model Output/output_llama/._MedicalCase5_BaseP_llama.txt
- Appendix 5_Model Output/output_llama/MedicalCase1_LingP_llama.txt
- __MACOSX/Appendix 5_Model Output/output_llama/._MedicalCase1_LingP_llama.txt
- Appendix 5_Model Output/output_llama/MedicalCase2_DemoP_llama.txt
- __MACOSX/Appendix 5_Model Output/output_llama/._MedicalCase2_DemoP_llama.txt
- Appendix 5_Model Output/output_llama/MedicalCase5_DemoP_llama.txt
- __MACOSX/Appendix 5_Model Output/output_llama/._MedicalCase5_DemoP_llama.txt
- Appendix 5_Model Output/output_llama/MedicalCase6_LingP_llama.txt
- __MACOSX/Appendix 5_Model Output/output_llama/._MedicalCase6_LingP_llama.txt
- Appendix 5_Model Output/output_llama/MedicalCase1_CompP_llama.txt
- __MACOSX/Appendix 5_Model Output/output_llama/._MedicalCase1_CompP_llama.txt
- Appendix 5_Model Output/output_llama/MedicalCase6_BaseP_llama.txt
- __MACOSX/Appendix 5_Model Output/output_llama/._MedicalCase6_BaseP_llama.txt
- Appendix 5_Model Output/output_llama/MedicalCase4_DemoP_llama.txt
- __MACOSX/Appendix 5_Model Output/output_llama/._MedicalCase4_DemoP_llama.txt
- Appendix 5_Model Output/output_llama/MedicalCase3_DemoP_llama.txt
- __MACOSX/Appendix 5_Model Output/output_llama/._MedicalCase3_DemoP_llama.txt
- Appendix 5_Model Output/output_llama/MedicalCase1_BaseP_llama.txt
- __MACOSX/Appendix 5_Model Output/output_llama/._MedicalCase1_BaseP_llama.txt
- Appendix 5_Model Output/output_llama/MedicalCase6_CompP_llama.txt
- __MACOSX/Appendix 5_Model Output/output_llama/._MedicalCase6_CompP_llama.txt
