# Supplementary material for: Enhancing Patient-Physician Communication: Simulating African American Vernacular English in Medical Diagnostics with Large Language Models
Source: J Healthc Inform Res. 2025 Mar 11;9(2):119–53. doi: 10.1007/s41666-025-00194-9 (PMC12037967; doi:10.1007/s41666-025-00194-9)
Supplement: Supplementary file 5 — Supplementary file5 (ZIP 75 KB) [file 41666_2025_194_MOESM5_ESM.zip › Appendix 5_Model Output/output_gpt/MedicalCase2_BaseP_gpt.txt]

Mother: My son has been having shortness of breath and wheezing for the past 3 days. His cough is also getting worse. I've noticed that he tends to cough more after he plays outside, especially in our backyard.

Mother: No, he hasn't had any procedures or major illnesses in the past 12 months. But when he was 2 years old, he was hospitalized for a week for similar symptoms. They gave him IV antibiotics and oxygen by face mask. He also had pressure equalization tubes inserted when he was 18 months old.

Mother: He's only using a steroid cream for his atopic dermatitis. He's not taking anything else.

Mother: He's allergic to pollen. It causes his eyes to water and itch.

Mother: No, we haven't traveled anywhere recently. We've been mostly staying at home.

Mother: Not that I know of. We've been very careful about who he comes into contact with, especially with his breathing problems.
