# Supplementary material for: Enhancing Patient-Physician Communication: Simulating African American Vernacular English in Medical Diagnostics with Large Language Models
Source: J Healthc Inform Res. 2025 Mar 11;9(2):119–53. doi: 10.1007/s41666-025-00194-9 (PMC12037967; doi:10.1007/s41666-025-00194-9)
Supplement: Supplementary file 5 — Supplementary file5 (ZIP 75 KB) [file 41666_2025_194_MOESM5_ESM.zip › Appendix 5_Model Output/output_gpt/MedicalCase5_BaseP_gpt.txt]

I've been experiencing increasing pain and swelling in my knees over the past week. It's been really uncomfortable and it's interfering with my ability to take care of my family. I've also had some fatigue and general weakness for a few months now, along with aches and joint stiffness, especially in the mornings. I've been taking acetaminophen, but it only provides minimal relief.

No, I haven't had any procedures or major illnesses in the past 12 months. The last time I was in the hospital was for childbirth a year ago. I don't have any other medical problems that I know of. I'm currently only taking oral contraceptives.

Yes, I am currently taking oral contraceptives. For the pain and swelling in my knees, I've been using over-the-counter acetaminophen, but it only brings the pain down slightly. I'm not taking any other medications or herbal supplements.

I don't have any known allergies.

No, I haven't traveled anywhere recently.

No, I haven't been exposed to anyone who's been sick recently.
