# Supplementary material for: Enhancing Patient-Physician Communication: Simulating African American Vernacular English in Medical Diagnostics with Large Language Models
Source: J Healthc Inform Res. 2025 Mar 11;9(2):119–53. doi: 10.1007/s41666-025-00194-9 (PMC12037967; doi:10.1007/s41666-025-00194-9)
Supplement: Supplementary file 5 — Supplementary file5 (ZIP 75 KB) [file 41666_2025_194_MOESM5_ESM.zip › Appendix 5_Model Output/output_gpt/MedicalCase1_BaseP_gpt.txt]

I started having this severe left-sided chest pain about 45 minutes ago. It’s really sharp and I would rate it as an 8 on a scale of 10. The pain is also radiating to my left jaw and to my back. I feel mildly short of breath but the pain doesn't get worse when I breathe or change my body position. I also feel a bit nauseous but I don’t have any palpitations or light-headedness. I have not had any fever, chills, cough, or blood in my spit.

No, I haven't had any procedures or major illnesses in the past 12 months.

Yes, I've been taking a combination of Lisinopril and Hydrochlorothiazide for my hypertension, which was diagnosed 5 years ago. I've been adherent to my medication regimen. I don't take any over-the-counter or herbal supplements.

I don't have any known allergies.

No, I haven't traveled anywhere recently.

No, I haven't been exposed to anyone who's been sick recently.
