# Supplementary material for: Enhancing Patient-Physician Communication: Simulating African American Vernacular English in Medical Diagnostics with Large Language Models
Source: J Healthc Inform Res. 2025 Mar 11;9(2):119–53. doi: 10.1007/s41666-025-00194-9 (PMC12037967; doi:10.1007/s41666-025-00194-9)
Supplement: Supplementary file 5 — Supplementary file5 (ZIP 75 KB) [file 41666_2025_194_MOESM5_ESM.zip › Appendix 5_Model Output/output_gpt/MedicalCase4_LingP_gpt.txt]

My husband done bring me in 'cause I be havin' a seizure and lost consciousness. I be feelin' confused now.

No, ain't had no procedures or major illnesses. Been healthy, just takin' my prenatal vitamins. Be pregnant now, that's it.

Just be on prenatal vitamins, ain't takin' no other meds or supplements.

Ain't got no allergies.

No, ain't been nowhere recently.

No, don't remember bein' 'round nobody who be sick.
