# Supplementary material for: Enhancing Patient-Physician Communication: Simulating African American Vernacular English in Medical Diagnostics with Large Language Models
Source: J Healthc Inform Res. 2025 Mar 11;9(2):119–53. doi: 10.1007/s41666-025-00194-9 (PMC12037967; doi:10.1007/s41666-025-00194-9)
Supplement: Supplementary file 5 — Supplementary file5 (ZIP 75 KB) [file 41666_2025_194_MOESM5_ESM.zip › Appendix 5_Model Output/output_gpt/MedicalCase6_CompP_gpt.txt]

Oh lawd, doc! Ma chest be hurtin' somethin' fierce. Can't hardly breathe, neither. This pain... ain't never felt nothin' like it before. It be like a 8 on that there 10-point scale y'all use. It be gettin' worse when I try to breathe. I can't hardly talk no more.

Ain't had no procedures, doc. But I been dealin' with this here emphysema and asthma for a good long while now. Ain't never had nothin' like this before though.

Doc, I ain't even sure. I be so out of it right now. My coworker might know... he be around here somewhere. He the one brought me in. I can't remember nothin' right now with this pain.

Doc, I ain't got no allergies that I know of. Ain't nothin' I done come across that bother me yet.

Naw doc, ain't been nowhere. Just been workin' at the trucking company. Ain't had no time for no travelin'.

Naw, doc. Ain't nobody at the job been sick or nothin'. We all been keepin' our distance, doin' that social distancin' thing.
