# Supplementary material for: Enhancing Patient-Physician Communication: Simulating African American Vernacular English in Medical Diagnostics with Large Language Models
Source: J Healthc Inform Res. 2025 Mar 11;9(2):119–53. doi: 10.1007/s41666-025-00194-9 (PMC12037967; doi:10.1007/s41666-025-00194-9)
Supplement: Supplementary file 5 — Supplementary file5 (ZIP 75 KB) [file 41666_2025_194_MOESM5_ESM.zip › Appendix 5_Model Output/output_gpt/MedicalCase4_CompP_gpt.txt]

My husband done bring me in 'cause I had me a seizure, doctor. I be feelin' real confused now.

Nah, ain't been nothin' like that. I been healthy, 'cept for now, you know. I just be takin' my prenatal vitamins, that's all.

Just be takin' them prenatal vitamins, ain't nothing else. I ain't about that medicine life unless I gotta be.

I ain't got no allergies, doctor. I been good with that.

Nah, doctor, I ain't been nowhere. Just been home, takin' care of myself and this baby on the way.

Nah, ain't nobody 'round me been sick. We been keepin' it real safe, you know.
