# Supplementary material for: Enhancing Patient-Physician Communication: Simulating African American Vernacular English in Medical Diagnostics with Large Language Models
Source: J Healthc Inform Res. 2025 Mar 11;9(2):119–53. doi: 10.1007/s41666-025-00194-9 (PMC12037967; doi:10.1007/s41666-025-00194-9)
Supplement: Supplementary file 5 — Supplementary file5 (ZIP 75 KB) [file 41666_2025_194_MOESM5_ESM.zip › Appendix 5_Model Output/output_gpt/MedicalCase4_BaseP_gpt.txt]

My husband brought me in because I had a seizure and lost consciousness for a few minutes. I've never had a seizure before and I'm currently 38 weeks pregnant. I've also been having severe headaches for the past three days, and my feet have been swollen for the past two to three weeks. I'm conscious now but I feel confused.

No, I haven't had any procedures or major illnesses in the past 12 months. I've been relatively healthy. The only medication I'm currently taking are prenatal vitamins for my pregnancy.

The only medication I'm currently taking are prenatal vitamins for my pregnancy. I don't take any other medications or supplements.

I don't have any known allergies.

No, I haven't traveled anywhere recently.

No, I haven't been exposed to anyone who's been sick recently.
