# Supplementary material for: Enhancing Patient-Physician Communication: Simulating African American Vernacular English in Medical Diagnostics with Large Language Models
Source: J Healthc Inform Res. 2025 Mar 11;9(2):119–53. doi: 10.1007/s41666-025-00194-9 (PMC12037967; doi:10.1007/s41666-025-00194-9)
Supplement: Supplementary file 5 — Supplementary file5 (ZIP 75 KB) [file 41666_2025_194_MOESM5_ESM.zip › Appendix 5_Model Output/output_gpt/MedicalCase3_BaseP_gpt.txt]

I've been feeling really unwell. I've been nauseous and vomiting for the past 24 hours. It's gotten to the point where I'm now feeling drowsy and lethargic. I couldn't even eat anything yesterday because of how bad the nausea and vomiting was.

As far as I'm aware, no. I haven't had any procedures recently. The only major health condition I have is type 1 diabetes. I usually take insulin multiple times a day, but I haven't had any in the past 24 hours because of the vomiting and nausea.

I usually take insulin multiple times a day for my type 1 diabetes. But, I haven't been able to take it in the past 24 hours because of my nausea and vomiting. Other than that, I don't take any other medications or supplements.

I'm not aware of any allergies that I have.

No, I haven't traveled anywhere recently.

Not that I know of. I haven't been in close contact with anyone who's been visibly ill.
