# Supplementary material for: Enhancing Patient-Physician Communication: Simulating African American Vernacular English in Medical Diagnostics with Large Language Models
Source: J Healthc Inform Res. 2025 Mar 11;9(2):119–53. doi: 10.1007/s41666-025-00194-9 (PMC12037967; doi:10.1007/s41666-025-00194-9)
Supplement: Supplementary file 5 — Supplementary file5 (ZIP 75 KB) [file 41666_2025_194_MOESM5_ESM.zip › Appendix 5_Model Output/output_gpt/MedicalCase6_DemoP_gpt.txt]

Coworker: Doc, my man here ain't able to talk much right now. But he had this god awful sharp chest pain kick in while we was at work and he's having a hard time breathing. It's bad, doc, like an 8 outta 10 bad. It seemed to get worse when he was trying to breathe. He's been dealing with emphysema and asthma for years, but I ain't never seen him like this before.

Coworker: Nah, doc. Just his usual emphysema and asthma stuff. No major illnesses or procedures that I know of.

Coworker: You know, I ain't exactly sure what he's on for his emphysema and asthma. But as far as I know, he ain't been taking no herbs or over-the-counter stuff. We can probably get that info from his regular doctor, though.

Coworker: I ain't sure about that either, doc. He never mentioned no allergies to me. But again, his regular doctor would probably know about that.

Coworker: Nah, doc. He ain't been nowhere. We've been working steady at the trucking company. Ain't had no time for traveling.

Coworker: Not that I know of, doc. We been keeping our distance 'cause of that Covid thing. Ain't nobody at the company been sick neither.
